# Supplementary material for: Imaging the WHO 2021 Brain Tumor Classification: Fully Automated Analysis of Imaging Features of Newly Diagnosed Gliomas
Source: Cancers (Basel). 2023 Apr 18;15(8):2355. doi: 10.3390/cancers15082355 (PMC10136825; doi:10.3390/cancers15082355)
Supplement: Supplementary file 1 [file cancers-15-02355-s001.zip]

Archive with 1 entries (1 files):
- cancers-2205596-supplementary.pdf
